# Supplementary material for: Identifying Markers of Emerging SARS-CoV-2 Variants in Patients With Secondary Immunodeficiency
Source: Front Microbiol. 2022 Jul 1;13:933983. doi: 10.3389/fmicb.2022.933983 (PMC9283111; doi:10.3389/fmicb.2022.933983)
Supplement: Supplementary file 1 [file Data_Sheet_1.xlsx]

## Sheet: S1
Patients data					Timeline and outcome				Immunosupressive treatments prior to COVID-19 diagnosis									Cytokine Storm treatment			Anti-Spike mAb			Antivirals			Ig and plasma			Other drugs			References
Disease category	Patients number	Age	Sex	Medical conditions prior to COVID-19 diagnosis	Date of infection	Endpoint (days)	Outcome (days post diagnosis)	Country	None	CS	Immunosuppressive drugs	Anti-CD20 mAb	Chemotherapy	Targeted therapies	HSCT	CAR-T cells	Details	CS	ANA	TOCI	BAM	ETE	CAS-IMD	REM	Daru-Rito	Lopi-Rito	IV Ig	CP	HP	HCQ	AZY	Ivermectin	Authors of Study
Cancer	P1	71	female	Chronic Lymphocytic Leukemia	February 12, 2020	105	Recovery	USA	x								-										x	x					Avanzato et al. (2020)
	P2	75	male	Chronic Lymphocytic Leukemia	May 2020	197	Recovery	Denmark				x	x	x			Rituximab, fludarabine, cyclophosphamide, bendamustine, Ibrutinib	x						x				x					Monrad et al. (2021)
	P3	late 60s	male	Chronic Lymphocytic Leukemia	Spring 2021	91	Recovery	Germany	x								-				x												Jensen et al. (2021)
	P4	72	male	Chronic Lymphocytic Leukemia	Between Summer and Fall 2021	61	Recovery	France				x		x			Rituximab, Venetoclax	x			x			x				x					Truffot et al. (2021)
	P5	76	female	Chronic Lymphocytic Leukemia	April 11,2020	72	Recovery	France				x	x				Rituximab, Bendamustine	x						x				x		x			Martinot et al. (2021)
	P6	68	male	Chronic Lymphocytic Leukemia	Beggining of January, 2021	43	Recovery	Israel		x		x	x	x			Fludarabine, cyclophosphamide and rituximab, then prednisone (autoimmune hemolytic anemia) then venetoclax, rituximab	x			x			x			x	x					Bronstein et al. (2021)
	P7	23	male	Acute lymphoblastic leukemia	April 16, 2020	410	Recovery	France				x			x		Rituximab, HSCT						x	x				x					Bailly et al. (2021)
	P8	3	female	Acute lymphoblastic leukemia	Winter 2020-2021	91	Recovery	USA					x				Chemotherapy regimen without precisions																Truong et al. (2021)
	P9	21	male	Acute lymphoblastic leukemia	Winter 2020-2021	45	Recovery	USA					x			x	Chemotherapy regimen without precisions, anti-CD19 CAR-T cells							x				x					Truong et al. (2021)
	P10	2	male	Acute lymphoblastic leukemia	Winter 2020-2021	51	Recovery	USA					x				Chemotherapy regimen without precisions							x									Truong et al. (2021)
	P11	21	female	Acute lymphoblastic leukemia	October 21, 2020	98	Death	Canada					x	x	x		HCST, Blinatumomab, Inotuzumab	x						x									Leung et al. (2021)
	P12	55	female	Acute myeloid leukemia	January 24, 2021	42	Recovery	Germany					x	x			Hydroxurea, Daunorubicin/cytarabine, Midostaurin				x			x									Lohr et al. (2021)
	P13	early 60s	male	Follicular lymphoma	Spring 2021	103	Recovery	Germany				x	x				Obinutuzumab, thiotepa, cytarabine, etoposide				x							x					Jensen et al. (2021)
	P14	52	male	Follicular lymphoma	March 23, 2020	194	Death	Spain				x					Rituximab	x	x					x		x			x	x	x		Pérez-Lago et al. (2021)
	P15	47	male	Follicular lymphoma	March 21, 2020	120	Recovery	Spain				x	x				Rituximab-bendamustine	x	x	x				x		x	x		x	x			Pérez-Lago et al. (2021)
	P16	63	female	Follicular lymphoma	March-April 2020	69	Death	Spain				x	x				Rituximab-bendamustine	x						x		x	x		x	x	x		Pérez-Lago et al. (2021)
	P17	52	female	Follicular lymphoma	April 2020	100	Recovery	Ireland		x		x	x				Cyclophosphamide, vincristine, doxorubicin, prednisolone, and obinutuzumab										x			x	x		Lynch et al (2021)
	P18	Unknown	female	Follicular lymphoma	March 30, 2020	165	Recovery	Italy		x		x	x				Cyclophosphamide, vincristine, doxorubicin, prednisone, and obinutuzumab																Mancon et al. (2022)
	P19	61	female	Diffuse large B-cell lymphoma	Winter 2020-2021	58	Recovery	Portugal					x				Chemotherapy regimen without precisions	x						x									Borges et al. (2021)
	P20	48	female	Diffuse large B-cell lymphoma	April 27, 2020	335	Recovery	USA		x		x	x			x	Multiple line of therapies without precisions (probable CS, anti-CD20 mAb and chemotherapy), anti-CD19 CAR-T cells	x						x			x	x					Nussenblatt et al. (2022)
	P21	70	female	Non-Hodgkins Lymphoma	May 2020	292	Recovery	USA				x	x				Rituximab, Bendamustine						x	x			x						Gandhi et al. (2022)
	P22	70	male	Marginal B cell lymphoma	Summer 2020	102	Death	United Kingdom		x		x	x				Rituximab, vincristine, prednisolone, cyclophosphamide	x		x				x				x					Kemp et al. (2021)
	P23	60	male	Mantle cell lymphoma	Between Spring and Summer 2020	39	Recovery	USA		x		x	x	x			Anti-CD20 bispecific Abs, other B-cell directed Ab, cyclophosphamide, doxorubicin, prednisone							x				x					Baang et al.(2020)
	P24	33	male	Hodgkins Lymphoma	February 2021	45	Recovery but still Positive PCR	Israel	x								-	x			x												Bronstein et al. (2021)
	P25	63	female	Cutaneous T-cell lymphoma (mycosis fungoides)	April 2021	40	Recovery but still Positive PCR	France					x	x	x		Carmustine, Methotrexate, Bexarotene, Extracorporeal photopheresis, CHOEP chemotherapy regimen. HCST				x	x											Guigon et al. (2021)
	P26	73	male	Multiple myeloma	Between Spring and Fall 2020	74	Death	USA					x		x	x	HSCT, fludarabine/cyclophosphamide, anti-BCMA CAR T-cell therapy	x						x				x					Hensley et al. (2021)
	P27	73	male	Cholangiocarcinoma	February 2021	21	Death	Italia	x								-				x	x											Focosi et al. (2021)
Organ Transplants	P28	early 50s	male	Kidney transplant	April 2020	64	Recovery	USA		x	x						Mycophenolic acid, tacrolimus, prednisone			x								x					Chen et al. (2021)
	P29	late 60s	male	Heart transplant	Spring 2021	40	Recovery	Germany		x	x						Cyclosporine, azathioprine, prednisolone	x			x												Jensen et al. (2021)
	P30	mid 60s	female	Kidney transplant	Spring 2021	26	Recovery	Germany		x	x						Tacrolimus, mycophenolate mofetil, prednisolone				x							x					Jensen et al. (2021)
	P31	58	male	Kidney transplant	March 2020	189	Recovery	Germany		x	x						Tacrolimus, mycophenolate, and prednisone	x						x								x	Weigang et al. (2021)
HIV/AIDS	P32	early 40s	female	AIDS (HIV + Toxoplasmosis)	Spring 2021	32	Recovery	Germany	x								-				x			x				x					Jensen et al. (2021)
	P33	66	male	AIDS (HIV + LEMP)	June 20, 2020	Unknown	Unknown - probable death due to LEMP	France	x								-																Tarhini et al. (2021)
	P34	28	male	AIDS (HIV + Pneumocystis jiroveci and Mycobacterium avium)	December 2020	103	Recovery	Spain	x								-	x															Álvarez et al. (2022)
	P35	late 30s	female	HIV	September 2020	216	Recovery but still Positive PCR	South Africa	x								-	x															Cele et al. (2022)
	P36	61	female	HIV	December 2020	93	Recovery	USA	x								-																Hoffman et al. (2021)
Autoimmune diseases	P37	45	male	Antiphospholipid syndrome	Fall 2020	154	Death	USA		x	x	x		x			Glucocorticoids, cyclophosphamide, rituximab and eculizumab	x					x	x			x						Choi et al. (2020)
	P38	early 70s	male	ANCA-associated vasculitis	Spring 2021	20	Death	Germany		x		x					Rituximab, prednisolone	x			x							x					Jensen et al. (2021)
Multiple comorbidities	P39	87	male	Peripheral arterial obstructive disease, diabetes, Hypertension, CHD, CKD	Spring 2021	27	Recovery	France	x								-				x												Peiffer-Smadja et al. (2021)
	P40	35	male	Diabetes, hypertension, CKD on dialysis, restrictive ventilatory disorder, juvenile idiopathic arthritis	Spring 2021	38	Recovery	France									Unknown				x												Peiffer-Smadja et al. (2021)
	P41	61	male	Stroke, peripheral arterial obstructive disease, diabetes, hypertension,CHD, CKD on dialysis	Spring 2021	18	Recovery	France	x								-	x			x												Peiffer-Smadja et al. (2021)
	P42	97	male	Dementia, hypertension, and diabetes	Spring 2021	37	Death from decubitus complications	France	x								-				x												Peiffer-Smadja et al. (2021)
	P43	64	male	Stroke, Diabetes, hypertension, CHD with heart transplantation	Spring 2021	48	Recovery	France									Unknown	x			x												Peiffer-Smadja et al. (2021)
	P44	66	male	Stroke, diabetes, hypertension, rheumatoid arthritis, CKD with kidney transplantation	Spring 2021	45-50	Death	France									Unknown	x		x	x												Peiffer-Smadja et al. (2021)
AIDS: Acquired ImmunoDeficiency Syndrome ; HIV: Human Immunodeficiency Virus ; LEMP: progressive multifocal leukoencephalopathy ; ANCA: Anti-Neutrophil Cytoplasmic Antibodies ; CHD: Coronary Heart Disease ; CKD: Chronic Kidney Disease ; HSCT: Hematopoietic Stem Cell Transplantation ;
CAR: Chimeric antigen receptor ; CD: Cluster of Differentiation ; mAb: monoclonal Antibodies ; CS: Corticosteroids ; ANA: Anakinra ; TOCI: Tocilizumab ; BAM: Bamlanivimab ; ETE: Etesevimab ; CAS-IMD: Casirivimab – imdevimab ; REM: Remedesivir ; Daru-Rito: Darunavir-Ritonavir ;
Lopi-Rito: Lopinavir-Ritonavir ; IV Ig: Intravenous Immunoglobulins ; CP: Convalescent Plasma ; HP: Hyperimmune Plasma ; HCQ: Hydroxychloroquine : AZY: Azythromycin
"Endpoint (days)" refers to the time frame between the earliest positive sample of the patient that confirm the diagnosis and the most recent sample available before recovery, death, or discharge.

## Sheet: S2
	Non-spike protein amino acid variations in SARS-CoV-2 full genome sequenced isolates
	P1	P2	P9	P10	P11	P14	P15	P16	P17	P18	P19	P20	P21	P22	P23	P28	P31	P34	P37	P40	P44
Nsp1	ΔM85	I114T	T78I, G82S,	R124C	X	X	X	D144G	A138V	X	I114T	X	V82F	L46F, V111L,	X	A138T	ΔG82-V86,	X	X	X	X
			V86I										E102K	R124C			ΔM85
Nsp2	X	R362C		C540F, E617A	X	X	X	I479V	X	X	X	L113F	X	I104V, A306P,	X	X	T85I	X	I21V	X	X
												T634I		I513T, P589S			L353F
Nsp3	X	T725I, P1326L	P74A, L1870F	H682Y	D505A, I687V,	T686I, A1507V	G116V, T204I,	S1485F	P1228L	T725I	ΔK1267-I1269	X	T504A	C104F, E113G,	T504I, T820I	X	E229K, T724I,	X	X	R352C	I1589V
					T820I, D821A		I456V, T459A,			T970M	S1375F		T504R	E195V, P236L,	P822F, P822L		T936A,P1103S
							T504A, T504I,			A1892V				S400N, Q764H,
							D821N, P822L							V765F, P874S,
														F892L, I896S,
														K902N, I117N
														E1650K, C1926S
Nsp4	X	A92T, A162V	S386F, T492I	X	X	X	X	X	X	T295I	T295I	A307V	X	T295I, V407I	T204I	X	X	X	A307V	X	X
Nsp5	X	X	L89F	X	X	X	X	X	X	X	X	X	K90R	D216N	X	X	K61E, A70S,	X	X	X	X
																	Q83K
Nsp6	X	X	M86I	L37F, M100V	X	X	V149F	X	S28G, L37F	X	X	L37F	L37F	D112N, I265M	X	X	L37F, ΔF35	X	X	X	X
Nsp7	X	X	L56F	X	X	X	X	X	X	Q19R	X	L56F	X	X	X	X	X	X	X	X	X
Nsp8	X	X	X	X	X	X	X	X	X	X	X	A125T	D143G	S85G, T123I	X	D101G	T123A, T123I	X	X	X	X
													T145I
Nsp9	X	X	X	X	X	X	N27K	X	X	X	X	X	D25A	X	X	X	X	X	X	E70D	X
													D25G
Nsp10	X	X	X	X	X	X	X	X	X	X	X	X	X	X	X	X	X	N3K	X	X	X
Nsp12	X	D40Y, V182A,	R457C, E796D	X	X	C799R	X	V792I	X	X	X	X	E802D	V166L, G446C,	M110L	X	T394M	L707F	X	X	X
		Y346H												V792I				L727F	X
Nsp13	X	X	T214I	Q62R, P77L,	X	X	H164Y	X	X	X	X	X	X	S166L, G222V,	X	X	L132F	X	X	X	X
				P238L, V348L										Y324C, A362S,
														D374E
Nsp14	S461P	X	X	E453D	X	X	X	X	L409F	X	X	K359T	X	I150T, S450N	X	X	A323T	X	X	X	X
Nsp15	X	X	A255V	X	X	I269M	X	X	X	X	X	X	X	N177S	X	X	X	X	X	X	X
Nsp16	X	H186D, R287S	X	X	X	X	X	X	X	Q159K	A34V	X	X	X	X	X	X	X	S166A	X	X
ORF3a	X	X	S171L	X	A99S	X	X	X	X	X	X	X	S40L	G49S	X	X	ΔK21, M125I,	X	X	X	X
													L108F				T151I
													G174C
E	X	X	X	T30I, N48D,	T30I	X	T30I	X	T30I	T9I	T30I	T30I	X	L19I, T30I	L21F	X	X	X	T30I	X	X
				S50I						T30I
M	A2S	X	S197T	H125Y	X	X	X	X	H125Y	X	R42K	H125Y	I82T	D3N, A38S,	X	X	X	X	A2V, H125Y	X	X
														R42K, H125Y,
														G189S
ORF6	X	D61E	X	X	X	X	A12T	X	X	X	X	X	X	X	X	X	X	X	X	X	X
ORF7a	X	X	A105V	X	X	S81P	X	X	X	X	T39S	S37F	X	E22D, T39I,	X	X	X		S83L, Q94K	X	X
														S81P
ORF7b	X	X	X	X	X	X	X	X	X	X	X	X	X	X	X	X	ΔL14	X	X	X	X
ORF8	K2N	X	X	T11I	X	C102S	I121L	X	X	X	X	X	X	X	X	X	D35G	X	X	X	X
N	N345K	G96V, G97S,	X	Q9H, T148A	S37P	X	E31V, S232R	X	X	X	X	F171L	D3G	R14C, Q28R,	X	X	V270L, T271I	X	X	X	X
		S187L										R191H	S186P	T329M
												P365L

## Sheet: S3
Protein	Variation	GISAID number #	Total GISAID sequences #	GISAID freq (%)
Nsp1	ΔΜ85	193733	10900892	1.77722
Nsp1	ΔV86	138868	10900892	1.27391
Nsp1	ΔV84	134915	10900892	1.23765
Nsp1	ΔH83	120972	10900892	1.10974
Nsp1	ΔG82	115958	10900892	1.06375
Nsp1	R124C	15167	10900892	0.139135
Nsp1	A138V	6568	10900892	0.060252
Nsp1	I114T	5247	10900892	0.0481337
Nsp1	E102K	4022	10900892	0.0368961
Nsp1	A138T	3504	10900892	0.0321442
Nsp1	V86F	3314	10900892	0.0304012
Nsp1	L46F	1820	10900892	0.0166959
Nsp1	V86I	1674	10900892	0.0153565
Nsp1	G82S	1238	10900892	0.0113569
Nsp1	V111L	1162	10900892	0.0106597
Nsp1	T78I	759	10900892	0.00696273
Nsp1	D144G	398	10900892	0.00365108
Nsp2	T85I	441709	10900892	4.05204
Nsp2	T634I	27874	10900892	0.255704
Nsp2	P589S	6395	10900892	0.0586649
Nsp2	R362C	3902	10900892	0.0357952
Nsp2	L353F	1885	10900892	0.0172922
Nsp2	I479V	1728	10900892	0.0158519
Nsp2	L113F	1706	10900892	0.0156501
Nsp2	I21V	1017	10900892	0.00932951
Nsp2	I513T	879	10900892	0.00806356
Nsp2	C540F	457	10900892	0.00419232
Nsp2	I104V	310	10900892	0.0028438
Nsp2	E617A	117	10900892	0.00107331
Nsp2	A306P	14	10900892	0.00012843
NSP3	P1228L	3877850	10900892	35.5737
NSP3	P822L	412712	10900892	3.78604
NSP3	T725I	34131	10900892	0.313103
NSP3	P1103S	17716	10900892	0.162519
NSP3	T724I	13645	10900892	0.125173
NSP3	S1375F	10034	10900892	0.0920475
NSP3	T970M	9635	10900892	0.0883873
NSP3	P874S	9210	10900892	0.0844885
NSP3	R352C	7603	10900892	0.0697466
NSP3	P236L	7185	10900892	0.065912
NSP3	T204I	6794	10900892	0.0623252
NSP3	S1485F	5476	10900892	0.0502344
NSP3	H682Y	4786	10900892	0.0439047
NSP3	D821N	4559	10900892	0.0418223
NSP3	L1870F	4311	10900892	0.0395472
NSP3	T820I	4303	10900892	0.0394738
NSP3	T686I	4225	10900892	0.0387583
NSP3	V765F	3940	10900892	0.0361438
NSP3	Q764H	3891	10900892	0.0356943
NSP3	P1326L	3650	10900892	0.0334835
NSP3	K902N	3596	10900892	0.0329881
NSP3	T504I	3126	10900892	0.0286766
NSP3	T504A	2187	10900892	0.0200626
NSP3	T504A	2187	10900892	0.0200626
NSP3	A1507V	1401	10900892	0.0128522
NSP3	A1892V	1222	10900892	0.0112101
NSP3	ΔK1267	859	10900892	0.00788009
NSP3	E229K	839	10900892	0.00769662
NSP3	T459A	811	10900892	0.00743976
NSP3	ΔI1268	789	10900892	0.00723794
NSP3	I687V	774	10900892	0.00710034
NSP3	G116V	597	10900892	0.00547662
NSP3	F892L	589	10900892	0.00540323
NSP3	S400N	438	10900892	0.00401802
NSP3	E113G	435	10900892	0.0039905
NSP3	ΔT1269	368	10900892	0.00337587
NSP3	I456V	344	10900892	0.00315571
NSP3	P822F	329	10900892	0.0030181
NSP3	T936A	254	10900892	0.00233008
NSP3	D505A	245	10900892	0.00224752
NSP3	C104F	143	10900892	0.00131182
NSP3	D821A	57	10900892	0.000522893
NSP3	I896S	42	10900892	0.00038529
NSP3	P74A	28	10900892	0.00025686
NSP3	E1650K	27	10900892	0.000247686
NSP3	C1926S	23	10900892	0.000210992
NSP3	E195V	15	10900892	0.000137603
NSP3	T504R	14	10900892	0.00012843
NSP3	I117N	0	10900892	0
NSP3	I1589V	0	10900892	0
NSP4	T204I	30082	10900892	0.275959
NSP4	A307V	16960	10900892	0.155584
NSP4	T295I	16447	10900892	0.150878
NSP4	S386F	4457	10900892	0.0408866
NSP4	A92T	920	10900892	0.00843968
NSP4	A162V	894	10900892	0.00820116
NSP4	V407I	640	10900892	0.00587108
NSP5	L89F	153154	10900892	1.40497
NSP5	K90R	174544	10900892	1.60119
NSP5	Q83K	2950	10900892	0.027062
NSP5	A70S	296	10900892	0.00271537
NSP5	D216N	147	10900892	0.00134851
NSP5	K61E	2	10900892	1.83471e-05
NSP6	L37F	219344	10900892	2.01217
NSP6	V149F	45807	10900892	0.420213
NSP6	M86I	7586	10900892	0.0695906
NSP6	M100V	1203	10900892	0.0110358
NSP6	D112N	503	10900892	0.0046143
NSP6	S28G	122	10900892	0.00111917
NSP6	ΔF35	22	10900892	0.000201818
NSP6	I265M	0	10900892	0
NSP7	L56F	11728	10900892	0.107588
NSP7	Q19R	235	10900892	0.00215579
NSP8	T123I	12475	10900892	0.11444
NSP8	T145I	64826	10900892	0.594685
NSP8	D143G	1834	10900892	0.0168243
NSP8	T123A	597	10900892	0.00547662
NSP8	D101G	447	10900892	0.00410058
NSP8	A125T	250	10900892	0.00229339
NSP8	S85G	68	10900892	0.000623802
Nsp9	D25A	228	10900892	0.00209157
Nsp9	D25G	1094	10900892	0.0100359
Nsp9	N27K	226	10900892	0.00207322
Nsp9	E70D	31	10900892	0.00028438
Nsp10	N3K	313	10900892	0.00287132
Nsp12	T394M	2338	10900892	0.0214478
Nsp12	Y346H	854	10900892	0.00783422
Nsp12	R457C	589	10900892	0.00540323
Nsp12	M110L	472	10900892	0.00432992
Nsp12	V166L	345	10900892	0.00316488
Nsp12	G446C	314	10900892	0.0028805
Nsp12	E802D	256	10900892	0.00234843
Nsp12	V792I	253	10900892	0.00232091
Nsp12	D40Y	207	10900892	0.00189893
Nsp12	L707F	184	10900892	0.00168794
Nsp12	V182A	153	10900892	0.00140355
Nsp12	L727F	42	10900892	0.00038529
Nsp12	E796D	23	10900892	0.000210992
Nsp12	C799R	7	10900892	6.42149e-05
Nsp13	P77L	4366549	10900892	40.0568
Nsp13	H164Y	187101	10900892	1.71638
Nsp13	V348L	10701	10900892	0.0981663
Nsp13	S166L	10113	10900892	0.0927722
Nsp13	T214I	8699	10900892	0.0798008
Nsp13	A362S	1543	10900892	0.0141548
Nsp13	Y324C	1487	10900892	0.0136411
Nsp13	Q62R	235	10900892	0.00215579
Nsp13	P238L	155	10900892	0.0014219
Nsp13	G222V	31	10900892	0.00028438
Nsp13	L132F	19	10900892	0.000174298
Nsp13	D374E	9	10900892	8.25621e-05
Nsp14	E453D	11753	10900892	0.107817
Nsp14	L409F	4590	10900892	0.0421066
Nsp14	I150T	4337	10900892	0.0397857
Nsp14	S450N	1215	10900892	0.0111459
Nsp14	A323T	245	10900892	0.00224752
Nsp14	S461P	31	10900892	0.00028438
Nsp14	K359T	13	10900892	0.000119256
Nsp15	A255V	11328	10900892	0.103918
Nsp15	A255V	11328	10900892	0.103918
Nsp15	N177S	141	10900892	0.00129347
Nsp15	N177S	141	10900892	0.00129347
Nsp15	I269M	70	10900892	0.000642149
Nsp15	I269M	70	10900892	0.000642149
Nsp16	A34V	16034	10900892	0.147089
Nsp16	S166A	596	10900892	0.00546744
Nsp16	Q159K	435	10900892	0.0039905
Nsp16	R287S	182	10900892	0.00166959
Nsp16	H186D	167	10900892	0.00153198
Spike	T478K	7728046	10900892	70.8937
Spike	N501Y	4687462	10900892	43.0007
Spike	T95I	4008764	10900892	36.7746
Spike	H655Y	3873830	10900892	35.5368
Spike	ΔV70	3492810	10900892	32.0415
Spike	ΔH69	3491704	10900892	32.0314
Spike	Y144DEL	3417006	10900892	31.3461
Spike	E484A	3396187	10900892	31.1551
Spike	Q493R	3373200	10900892	30.9443
Spike	N440K	2825466	10900892	25.9196
Spike	V143DEL	2221344	10900892	20.3776
Spike	Y145D	2215079	10900892	20.3202
Spike	Y145DEL	2211154	10900892	20.2842
Spike	T19I	1360679	10900892	12.4823
Spike	A27S	1309502	10900892	12.0128
Spike	ΔP26	1288878	10900892	11.8236
Spike	ΔP25	1288453	10900892	11.8197
Spike	ΔL24	1288177	10900892	11.8172
Spike	D1118H	1183924	10900892	10.8608
Spike	S982A	1175643	10900892	10.7848
Spike	A222V	626018	10900892	5.74281
Spike	E484K	260548	10900892	2.39015
Spike	K417T	127264	10900892	1.16746
Spike	S13I	69825	10900892	0.640544
Spike	S98F	48371	10900892	0.443734
Spike	A243DEL	48134	10900892	0.44156
Spike	D215G	44732	10900892	0.410352
Spike	L244DEL	44417	10900892	0.407462
Spike	L242DEL	43381	10900892	0.397958
Spike	T859N	31529	10900892	0.289233
Spike	E484Q	23764	10900892	0.218001
Spike	F490S	18407	10900892	0.168858
Spike	S494P	15886	10900892	0.145731
Spike	L176F	15310	10900892	0.140447
Spike	H49Y	14814	10900892	0.135897
Spike	T719I	14640	10900892	0.134301
Spike	T22I	14478	10900892	0.132815
Spike	A1020S	13765	10900892	0.126274
Spike	G142DEL	12272	10900892	0.112578
Spike	G1219C	11463	10900892	0.105157
Spike	V70F	10415	10900892	0.0955426
Spike	A653V	10391	10900892	0.0953225
Spike	T240I	10016	10900892	0.0918824
Spike	P812L	9854	10900892	0.0903963
Spike	D796H	9652	10900892	0.0885432
Spike	L141DEL	9602	10900892	0.0880845
Spike	R246DEL	9118	10900892	0.0836445
Spike	S247DEL	8861	10900892	0.0812869
Spike	H69Y	8699	10900892	0.0798008
Spike	Y248DEL	8637	10900892	0.079232
Spike	L249DEL	8487	10900892	0.077856
Spike	F157L	7029	10900892	0.064481
Spike	P9L	6055	10900892	0.0555459
Spike	C1250F	4594	10900892	0.0421433
Spike	L455F	3312	10900892	0.0303828
Spike	V3G	3198	10900892	0.029337
Spike	H146DEL	3111	10900892	0.0285389
Spike	L241DEL	3072	10900892	0.0281812
Spike	L922F	3040	10900892	0.0278876
Spike	P330S	2830	10900892	0.0259612
Spike	F140DEL	2599	10900892	0.0238421
Spike	A475V	2338	10900892	0.0214478
Spike	P25T	2307	10900892	0.0211634
Spike	F490L	2220	10900892	0.0203653
Spike	P139DEL	2055	10900892	0.0188517
Spike	I870V	2040	10900892	0.0187141
Spike	Q183H	1498	10900892	0.013742
Spike	P272S	1222	10900892	0.0112101
Spike	ΔA27	1193	10900892	0.0109441
Spike	Y170DEL	1055	10900892	0.00967811
Spike	R190K	1027	10900892	0.00942125
Spike	S50L	955	10900892	0.00876075
Spike	H245DEL	943	10900892	0.00865067
Spike	C15F	900	10900892	0.00825621
Spike	F140L	898	10900892	0.00823786
Spike	Q493K	864	10900892	0.00792596
Spike	N211K	785	10900892	0.00720125
Spike	K1045R	760	10900892	0.00697191
Spike	F456L	757	10900892	0.00694439
Spike	S172A	718	10900892	0.00658662
Spike	V483A	683	10900892	0.00626554
Spike	ΔV16	638	10900892	0.00585273
Spike	ΔC15	626	10900892	0.00574265
Spike	ΔC15	626	10900892	0.00574265
Spike	R246T	606	10900892	0.00555918
Spike	ΔQ14	591	10900892	0.00542157
Spike	N460K	548	10900892	0.00502711
Spike	D427Y	535	10900892	0.00490786
Spike	D88E	477	10900892	0.00437579
Spike	W258C	448	10900892	0.00410976
Spike	E484G	400	10900892	0.00366942
Spike	ΔN17	381	10900892	0.00349513
Spike	Y200H	366	10900892	0.00335752
Spike	I788V	339	10900892	0.00310984
Spike	I1210T	316	10900892	0.00289885
Spike	V70G	312	10900892	0.00286215
Spike	N87S	285	10900892	0.00261446
Spike	A243P	270	10900892	0.00247686
Spike	G1124D	254	10900892	0.00233008
Spike	I197T	230	10900892	0.00210992
Spike	ΔY28	205	10900892	0.00188058
Spike	G485R	185	10900892	0.00169711
Spike	N440D	176	10900892	0.00161455
Spike	ΔT29	172	10900892	0.00157785
Spike	K97M	166	10900892	0.00152281
Spike	ΔT20	163	10900892	0.00149529
Spike	ΔT19	157	10900892	0.00144025
Spike	ΔN30	151	10900892	0.00138521
Spike	F486I	151	10900892	0.00138521
Spike	A243G	149	10900892	0.00136686
Spike	L242H	139	10900892	0.00127513
Spike	Y489H	138	10900892	0.00126595
Spike	ΔR21	127	10900892	0.00116504
Spike	ΔQ23	122	10900892	0.00111917
Spike	ΔT22	105	10900892	0.000963224
Spike	G1223C	103	10900892	0.000944877
Spike	I1115L	102	10900892	0.000935703
Spike	R466I	95	10900892	0.000871488
Spike	L241F	91	10900892	0.000834794
Spike	W64G	66	10900892	0.000605455
Spike	ΔS13	63	10900892	0.000577934
Spike	Y248N	58	10900892	0.000532067
Spike	E1258K	45	10900892	0.00041281
Spike	N1108T	43	10900892	0.000394463
Spike	H69P	39	10900892	0.000357769
Spike	T95M	32	10900892	0.000293554
Spike	L1186F	30	10900892	0.000275207
Spike	W1214C	24	10900892	0.000220165
Spike	I1179T	22	10900892	0.000201818
Spike	ΔS12	19	10900892	0.000174298
Spike	S373I	16	10900892	0.000146777
Spike	I1221K	8	10900892	7.33885e-05
Spike	T1105A	6	10900892	5.50414e-05
Spike	R685Q	4	10900892	3.66942e-05
Spike	L175I	0	10900892	0
Spike	G1113R	0	10900892	0
ORF3a	S171L	75327	10900892	0.691017
ORF3a	T151I	69364	10900892	0.636315
ORF3a	L108F	18982	10900892	0.174133
ORF3a	S40L	13502	10900892	0.123861
ORF3a	A99S	8125	10900892	0.0745352
ORF3a	G174C	6588	10900892	0.0604354
ORF3a	M125I	5941	10900892	0.0545001
ORF3a	ΔK21	1823	10900892	0.0167234
ORF3a	G49S	1685	10900892	0.0154575
E	T9I	3648811	10900892	33.4726
E	L21F	13368	10900892	0.122632
E	T30I	1156	10900892	0.0106046
E	S50I	740	10900892	0.00678844
E	L19I	132	10900892	0.00121091
E	N48D	36	10900892	0.000330248
M	I82T	4403615	10900892	40.3968
M	A2S	25737	10900892	0.2361
M	H125Y	12427	10900892	0.114
M	D3N	1832	10900892	0.016806
M	A38S	1641	10900892	0.0150538
M	R42K	193	10900892	0.0017705
M	S197T	178	10900892	0.00163289
M	G189S	137	10900892	0.00125678
ORF6	D61E	294	10900892	0.00269703
ORF6	A12T	362	10900892	0.00332083
ORF7a	S83L	16131	10900892	0.147979
ORF7a	T39I	14734	10900892	0.135163
ORF7a	A105V	13713	10900892	0.125797
ORF7a	E22D	8342	10900892	0.0765258
ORF7a	S37F	7314	10900892	0.0670954
ORF7a	Q94K	2520	10900892	0.0231174
ORF7a	S81P	2408	10900892	0.0220899
ORF7a	T39S	170	10900892	0.00155951
ORF7b	ΔL14	3199	10900892	0.0293462
ORF8	T11I	61705	10900892	0.566055
ORF8	I121L	25384	10900892	0.232862
ORF8	C102S	708	10900892	0.00649488
ORF8	D35G	346	10900892	0.00317405
ORF8	K2N	117	10900892	0.00107331
N	V270L	24630	10900892	0.225945
N	P365L	18643	10900892	0.171023
N	Q9H	18268	10900892	0.167583
N	S187L	16765	10900892	0.153795
N	T271I	10497	10900892	0.0962949
N	R14C	9784	10900892	0.0897541
N	S37P	5251	10900892	0.0481704
N	G97S	2136	10900892	0.0195947
N	Q28R	1842	10900892	0.0168977
N	R191H	1538	10900892	0.0141089
N	S232R	796	10900892	0.00730215
N	T148A	633	10900892	0.00580686
N	D3G	600	10900892	0.00550414
N	G96V	501	10900892	0.00459595
N	T329M	390	10900892	0.00357769
N	S186P	292	10900892	0.00267868
N	F171L	222	10900892	0.00203653
N	E31V	198	10900892	0.00181637
N	N345K	130	10900892	0.00119256
